# Supplementary material for: Evaluation of Membrane Fouling Control for Brackish Water Treatment Using a Modified Polyamide Composite Nanofiltration Membrane
Source: Membranes (Basel). 2022 Dec 28;13(1):38. doi: 10.3390/membranes13010038 (PMC9866803; doi:10.3390/membranes13010038)
Supplement: Supplementary file 1 [file membranes-13-00038-s001.zip]

Archive with 1 entries (1 files):
- membranes-2098912-supplementary.pdf
